# Supplementary material for: Pseudolycoriella hygida (Sauaia and Alves)—An Overview of a Model Organism in Genetics, with New Aspects in Morphology and Systematics
Source: Insects. 2024 Feb 6;15(2):118. doi: 10.3390/insects15020118 (PMC10889529; doi:10.3390/insects15020118)
Supplement: Supplementary file 1 [file insects-15-00118-s001.zip]

Archive with 1 entries (1 files):
- insects-2831370-supplementary.pdf
